# Supplementary material for: Identification and characterization of the bZIP transcription factor family and its expression in response to abiotic stresses in sesame
Source: PLoS One. 2018 Jul 16;13(7):e0200850. doi: 10.1371/journal.pone.0200850 (PMC6047817; doi:10.1371/journal.pone.0200850)
Supplement: S1 Table — (XLSX) [file pone.0200850.s004.xlsx]

## Sheet: Sheet1
Table S1. List of primers used for quantitative real-time RT-PCR analysis.
Gene Name	Primers sequence
	sense primer (5’->3’)	anti-sense primer (5’->3’)
SibZIP01	CGACAATGCTACTGATGAT	GGACCAGAACGGATTATC
SibZIP02	TCGTTGCCTTCTAGTAGT	CTCGTCATCACTCTCCAT
SibZIP04	GGACCATCAACTTAGCAT	CATCAAGGTGTCTCTGTT
SibZIP07	GCTTGCTTATTGCCAGTG	GTTCTTGCTCGTCTATCCA
SibZIP08	TTCTACTTCTTCGGTTACG	CGGACTTGGATTTCTCTC
SibZIP10	ATGGATGCTGCTTACTCTG	GGTGTCTGTGTGTCTGATAG
SibZIP11	ATTCCGCTTACTGATTCC	GAGACGACCATTGAAGAT
SibZIP16	GATTGCCACTTGGTTCAA	CGACGCTAACATTTGGTTTA
SibZIP17	GGCTCTTACTATGTTGTTAG	CCATTGAAGCATCCTTAG
SibZIP18	GAGGTTGTGGACGAATTG	CAGTAGTGATGGTATCCTTATC
SibZIP19	ACTATCGGCTCAGATTACATTG	GTGCTTGCTGCTCCATAG
SibZIP21	CAGCCCAAGGACAGATAC	CACTACCATCAGAAGCAACTAT
SibZIP25	TTCTCTGTCTCCCTTACC	GATTGTTCCACCGATGAT
SibZIP28	GTTGTGTTAGTTGACAGTGT	CAAGCAGTTACCAGATGAG
SibZIP29	CCAGTTCAACAGTCTATT	TTTGGGTGTCTGATAAAG
SibZIP31	TCCTCTTCTGAACACCTT	CCAACATAGCCAACACAT
SibZIP33	GCATATACGCACATCCAA	TCAGCAATACCATTAGGAGA
SibZIP34	AAGCAGCAACACTTGGAT	ACCATCAATCATCTTCCTCAG
SibZIP35	GCGAGTGAGGAAGTTACA	ACTCTTGGTGACAATGCT
SibZIP38	GAGGAGTTTCAGCATCAG	GATGGGATGTTGGGTAAG
SibZIP42	CACAATTTCCACACACTC	CTTTCTCTCGTTGATTATGC
SibZIP44	GCTTATACTCTGGAATTGG	CTCTACTACAGGAATTAGGT
SibZIP48	GAACAGTGCTTCCATTGA	GCATCAGTTGAAGGAGAA
SibZIP53	TATACCGTTGAGTTGGAG	GCTGTACCTGCTTATATCT
SibZIP54	TTACTGGAGGCTGAGGTT	TTGTGGACTTCTGGTAAGG
SibZIP55	CGAAGAAGTATGGTCTGAA	TGGCATTAGGATTCTGAAC
SibZIP57	TCCATATCCAGCCTTATATC	CCAATTCTCCAGTTCCAT
SibZIP60	CTCGTCTTCTGCTTCTAC	TGTCTTGGGATTACTGTTC
SiH3.3	GTTGGTCTCTTTGAGGAC	CAGCTGGATGTCTTTTGG
