# Supplementary material for: Identification and characterization of the bZIP transcription factor family and its expression in response to abiotic stresses in sesame
Source: PLoS One. 2018 Jul 16;13(7):e0200850. doi: 10.1371/journal.pone.0200850 (PMC6047817; doi:10.1371/journal.pone.0200850)
Supplement: S2 Table — (XLSX) [file pone.0200850.s005.xlsx]

## Sheet: Sheet1
Table S2. Characteristics of bZIP transcription factors in sesame.
Gene name	Locus ID	Gene ID in NCBI	Linkage Group	Start (bp)	End (bp)	Protein length (aa)	No. of exton	Phylogeny group	Putative Arabidopsis orthologs	The closest genes	E-value
SibZIP01	SIN_1021677	105160317	LG1	781692	784854	308	6	C		AT5G24800.1	6e-60
SibZIP02	SIN_1021476	105155417	LG1	2227113	2231741	275	5	H		AT5G11260.1	8e-56
SibZIP03	SIN_1013641	105161226	LG1	10201938	10205718	461	10	D	AT1G68640.1		1e-162
SibZIP04	SIN_1013587	105161689	LG1	10604831	10605424	191	1	S		AT3G30530.1	1e-48
SibZIP05	SIN_1014131	105173343	LG1	18105712	18108982	411	11	G	AT2G46270.1		1e-122
SibZIP06	SIN_1017209	105175650	LG2	598381	600272	343	5	I		AT1G58110.1	9e-58
SibZIP07	SIN_1017084	105176696	LG2	1383926	1386271	371	8	D		AT5G65210.2	1e-150
SibZIP08	SIN_1013357	105179427	LG2	4192727	4193657	275	2	A		AT5G44080.1	4e-41
SibZIP09	SIN_1013341	105179533	LG2	4303239	4304823	241	3	I		AT1G43700.1	3e-49
SibZIP10	SIN_1023759	105155750	LG2	10827929	10834417	227	5	A		AT3G56850.1	2e-37
SibZIP11	SIN_1023699	105155817	LG2	11383414	11386783	780	2	B		AT2G40950.1	1e-139
SibZIP12	SIN_1018321	105156402	LG2	16250357	16253981	457	11	D		AT1G68640.1	1e-147
SibZIP13	SIN_1018274	110011590	LG2	16671146	16671733	195	1	S		AT3G30530.1	1e-46
SibZIP14	SIN_1015269	105158580	LG3	16483060	16483650	196	1	S		AT2G22850.1	2e-30
SibZIP15	SIN_1015965	105158742	LG3	18298402	18302549	421	4	I		AT1G06070.1	1e-150
SibZIP16	SIN_1011356	110642097	LG3	21461037	21461471	144	1	S		AT3G49760.1	7e-22
SibZIP17	SIN_1011433	105159163	LG3	22071241	22079943	708	8	A		AT1G45249.1	1e-119
SibZIP18	SIN_1009086	105159326	LG3	23499775	23502005	466	4	I		AT4G38900.3	2e-90
SibZIP19	SIN_1009009	105159593	LG3	23912879	23915203	305	5	I		AT1G43700.1	3e-70
SibZIP20	SIN_1018708	105159906	LG4	3281772	3285460	466	10	D		AT3G12250.1	1e-175
SibZIP21	SIN_1005924	105160253	LG4	8491236	8495965	347	9	D		AT3G12250.1	0
SibZIP22	SIN_1012066	105160797	LG4	11987002	11990520	356	4	I		AT2G40620.1	1e-112
SibZIP23	SIN_1002493	105161014	LG4	13952714	13955257	295	3	I		AT5G04840.1	7e-39
SibZIP24	SIN_1007856	105161771	LG5	2975400	2978926	450	6	F		AT1G19490.1	4e-31
SibZIP25	SIN_1023630	105162444	LG5	12308877	12313565	446	6	C		AT5G28770.2	9e-66
SibZIP26	SIN_1023559	105162512	LG5	12845571	12850247	538	11	D		AT5G06839.3	1e-132
SibZIP27	SIN_1020070	105162679	LG5	16284327	16289108	468	10	D		AT3G12250.1	1e-171
SibZIP28	SIN_1020084	105162695	LG5	16398991	16402124	769	2	B		AT2G40950.1	1e-161
SibZIP29	SIN_1020123	105162726	LG5	16740155	16741258	317	3	A		AT3G56850.1	2e-77
SibZIP30	SIN_1012617	105163044	LG6	386201	386617	138	1	S	AT3G62420.1		3e-55
SibZIP31	SIN_1020943	105164593	LG6	16034397	16036028	234	3	H		AT5G11260.1	1e-49
SibZIP32	SIN_1020585	105164949	LG6	18483440	18484542	223	5	C		AT5G24800.1	6e-57
SibZIP33	SIN_1001245	105165119	LG6	19107849	19112866	395	12	G		AT2G35530.1	1e-161
SibZIP34	SIN_1012736	105165193	LG6	19951323	19951739	138	1	S		AT3G62420.1	1e-51
SibZIP35	SIN_1022567	105165424	LG6	21782377	21783876	303	4	I		AT3G58120.1	2e-99
SibZIP36	SIN_1022222	105165863	LG6	24551719	24552204	161	1	S		AT4G34590.1	2e-36
SibZIP37	SIN_1002377	105166009	LG7	2662672	2665758	466	4	I		AT4G38900.3	1e-102
SibZIP38	SIN_1011546	105166092	LG7	3339372	3339866	164	1	S		AT1G75390.1	3e-54
SibZIP39	SIN_1004708	105166555	LG7	7755809	7757124	255	3	I		AT1G58110.1	7e-13
SibZIP40	SIN_1009252	105166802	LG7	9433108	9436070	383	9	D		AT3G12250.1	1e-165
SibZIP41	SIN_1008804	105166983	LG7	10401460	10404560	351	4	I	AT2G40620.1		1e-113
SibZIP42	SIN_1019895	105167594	LG8	2965109	2965633	174	1	S		AT3G30530.1	3e-44
SibZIP43	SIN_1022916	105169115	LG8	17440635	17443556	372	4	I		AT1G58110.2	9e-79
SibZIP44	SIN_1022985	105169175	LG8	17846584	17849147	250	4	A		AT5G44080.1	6e-40
SibZIP45	SIN_1014682	105169746	LG8	20792906	20795842	574	4	I		AT4G38900.3	0
SibZIP46	SIN_1014649	105169791	LG8	21020929	21021789	286	1	F	AT2G16770.1		7e-91
SibZIP47	SIN_1010556	105170011	LG9	664525	670811	488	12	D	AT1G08320.1		0
SibZIP48	SIN_1015165	105170948	LG9	6972351	6973243	263	2	A		AT3G56850.1	7e-54
SibZIP49	SIN_1008334	105171237	LG9	11515378	11518102	360	8	D		AT5G65210.2	0
SibZIP50	SIN_1019199	105172013	LG10	5903055	5908295	434	4	I		AT1G06070.1	1e-166
SibZIP51	SIN_1017591	105172141	LG10	6429008	6429766	252	1	F		AT2G16770.1	5e-63
SibZIP52	SIN_1012258	105172269	LG10	9243540	9250428	494	7	C		AT5G28770.1	5e-53
SibZIP53	SIN_1026066	105172582	LG10	14607554	14608887	275	3	A		AT5G44080.1	8e-34
SibZIP54	SIN_1002314	105173033	LG10	17157246	17158091	281	1	F		AT4G35040.1	4e-85
SibZIP55	SIN_1013020	105174075	LG11	11657830	11659532	391	3	A	AT2G36270.1		1e-105
SibZIP56	SIN_1013001	105174095	LG11	11783818	11778552	448	6	F		AT1G19490.1	6e-17
SibZIP57	SIN_1004689	105176182	LG13	2722213	2726317	363	11	G		AT4G36730.1	1e-112
SibZIP58	SIN_1004901	105177566	LG15	2510102	2510497	131	1	S	AT3G30530.1		5e-54
SibZIP59	SIN_1025659	105177843	LG15	4333268	4333963	231	1	S		AT2G22850.1	3e-37
SibZIP60	SIN_1025293	105178182	LG15	7598953	7599522	189	1	A		AT4G35900.1	3e-22
SibZIP61	SIN_1016792	105178453	LG16	285755	288820	341	4	I		AT3G58120.1	1e-115
SibZIP62	SIN_1003627	105178898	scaffold00109	516373	516846	157	1	S		AT3G62420.1	1e-26
SibZIP63	SIN_1002993	105179076	scaffold00120	481205	481720	171	1	S		AT1G75390.1	3e-43
