# Supplementary material for: Identification and characterization of the bZIP transcription factor family and its expression in response to abiotic stresses in sesame
Source: PLoS One. 2018 Jul 16;13(7):e0200850. doi: 10.1371/journal.pone.0200850 (PMC6047817; doi:10.1371/journal.pone.0200850)
Supplement: S3 Table — (XLSX) [file pone.0200850.s006.xlsx]

## Sheet: Sheet1
Table S3. Segmental duplicated bZIP gene pairs within sesame genome
Region1	Region2	bZIP genes in the synteny region			bZIP gene name
linkage group	linkage group	Gene1	Gene2		Gene1	Gene2
LG1	LG6	SIN_1021677	SIN_1020585		SibZIP01	SibZIP32
LG1	LG6	SIN_1021476	SIN_1020943		SibZIP02	SibZIP31
LG1	LG2	SIN_1013641	SIN_1018321		SibZIP03	SibZIP12
LG1	LG2	SIN_1013587	SIN_1018274		SibZIP04	SibZIP13
LG2	LG5	SIN_1023699	SIN_1020084		SibZIP11	SibZIP28
LG2	LG8	SIN_1018274	SIN_1019895		SibZIP13	SibZIP42
LG3	LG3	SIN_1015269	SIN_1011356		SibZIP14	SibZIP16
LG3	LG7	SIN_1009086	SIN_1002377		SibZIP18	SibZIP37
LG4	LG5	SIN_1018708	SIN_1020070		SibZIP20	SibZIP27
LG4	LG7	SIN_1005924	SIN_1009252		SibZIP21	SibZIP40
LG4	LG7	SIN_1012066	SIN_1008804		SibZIP22	SibZIP41
LG4	LG7	SIN_1002493	SIN_1004708		SibZIP23	SibZIP39
LG6	LG6	SIN_1012617	SIN_1012736		SibZIP30	SibZIP34
LG6	LG7	SIN_1022222	SIN_1011546		SibZIP36	SibZIP38
LG8	LG15	SIN_1019895	SIN_1004901		SibZIP42	SibZIP58
LG10	LG8	SIN_1026066	SIN_1022985		SibZIP53	SibZIP44
LG10	LG8	SIN_1002314	SIN_1014649		SibZIP54	SibZIP46
LG11	LG5	SIN_1013001	SIN_1007856		SibZIP56	SibZIP24
LG15	LG2	SIN_1004901	SIN_1018274		SibZIP58	SibZIP13
LG15	LG3	SIN_1025659	SIN_1015269		SibZIP59	SibZIP14
LG16	LG6	SIN_1016792	SIN_1022567		SibZIP61	SibZIP35
