# Supplementary material for: Identification and characterization of the bZIP transcription factor family and its expression in response to abiotic stresses in sesame
Source: PLoS One. 2018 Jul 16;13(7):e0200850. doi: 10.1371/journal.pone.0200850 (PMC6047817; doi:10.1371/journal.pone.0200850)
Supplement: S4 Table — (XLSX) [file pone.0200850.s007.xlsx]

## Sheet: Sheet1
Table S4. Phylogeny-based functional prediction of SibZIP genes based on Arabidopsis functional groups
Group	Gene name	Locus ID	Functions	References
A	SibZIP08	SIN_1013357	abscisic acid (ABA) or stress signalling	Jakoby et al., 2002
	SibZIP10	SIN_1023759
	SibZIP17	SIN_1011433
	SibZIP29	SIN_1020123
	SibZIP44	SIN_1022985
	SibZIP48	SIN_1015165
	SibZIP53	SIN_1026066
	SibZIP55	SIN_1013020
	SibZIP60	SIN_1025293
B	SibZIP11	SIN_1023699	endoplasmic reticulum stress and abiotic stress	Howell, 2013
	SibZIP28	SIN_1020084
C	SibZIP01	SIN_1021677	development, stress responses, carbon and nitrogen metabolism	Jakoby et al., 2002; Droge-Laser and Weiste, 2018
	SibZIP25	SIN_1023630
	SibZIP32	SIN_1020585
	SibZIP52	SIN_1012258
D	SibZIP03	SIN_1013641	defence against pathogens, development, nitrate and stress response	Jakoby et al., 2002; Zhong et al., 2015
	SibZIP07	SIN_1017084
	SibZIP12	SIN_1018321
	SibZIP20	SIN_1018708
	SibZIP21	SIN_1005924
	SibZIP26	SIN_1023559
	SibZIP27	SIN_1020070
	SibZIP40	SIN_1009252
	SibZIP47	SIN_1010556
	SibZIP49	SIN_1008334
F	SibZIP24	SIN_1007856	zinc homeostasis	Assuncao et al., 2010
	SibZIP46	SIN_1014649
	SibZIP51	SIN_1017591
	SibZIP54	SIN_1002314
	SibZIP56	SIN_1013001
G	SibZIP05	SIN_1014131	light-regulated signal transduction, stress responses	Jakoby et al., 2002; Ramegowda et al., 2017
	SibZIP33	SIN_1001245
	SibZIP57	SIN_1004689
H	SibZIP02	SIN_1021476	photomorphogenesis	Jakoby et al., 2002
	SibZIP31	SIN_1020943
I	SibZIP06	SIN_1017209	development	Jakoby et al., 2002
	SibZIP09	SIN_1013341
	SibZIP15	SIN_1015965
	SibZIP18	SIN_1009086
	SibZIP19	SIN_1009009
	SibZIP22	SIN_1012066
	SibZIP23	SIN_1002493
	SibZIP35	SIN_1022567
	SibZIP37	SIN_1002377
	SibZIP39	SIN_1004708
	SibZIP41	SIN_1008804
	SibZIP43	SIN_1022916
	SibZIP45	SIN_1014682
	SibZIP50	SIN_1019199
	SibZIP61	SIN_1016792
S	SibZIP04	SIN_1013587	development, stress responses, carbon and nitrogen metabolism	Jakoby et al., 2002; Droge-Laser and Weiste, 2018
	SibZIP13	SIN_1018274
	SibZIP14	SIN_1015269
	SibZIP16	SIN_1011356
	SibZIP30	SIN_1012617
	SibZIP34	SIN_1012736
	SibZIP36	SIN_1022222
	SibZIP38	SIN_1011546
	SibZIP42	SIN_1019895
	SibZIP58	SIN_1004901
	SibZIP59	SIN_1025659
	SibZIP62	SIN_1003627
	SibZIP63	SIN_1002993
Reference:
1. Assuncao AG, Herrero E, Lin YF, Huettel B, Talukdar S, Smaczniak C, Immink RG, van Eldik M, Fiers M, Schat H, Aarts MG. Arabidopsis thaliana transcription factors bZIP19 and bZIP23 regulate the adaptation to zinc deficiency. Proc Natl Acad Sci U S A, 2010, 107: 10296-10301 2. Droge-Laser W, Weiste C. The C/S1 bZIP Network: A Regulatory Hub Orchestrating Plant Energy Homeostasis. Trends Plant S…
