# Supplementary material for: Identification and characterization of the bZIP transcription factor family and its expression in response to abiotic stresses in sesame
Source: PLoS One. 2018 Jul 16;13(7):e0200850. doi: 10.1371/journal.pone.0200850 (PMC6047817; doi:10.1371/journal.pone.0200850)
Supplement: S5 Table — (XLSX) [file pone.0200850.s008.xlsx]

## Sheet: Sheet1
S5 Table. Numbers of known stress-related cis-elements in the promoter regions of SibZIP genes.
Element	MBS	DRE	LTR	HSE	TC-rich repeat	ABRE	Total
Function	Drought stress	dehydration, low-temp, salt stresses	low-temperature stress	Heat stress	Defense and stress	ABA response
SibZIP01						1	1
SibZIP02	1		1	1	1		4
SibZIP03					1	1	2
SibZIP04	1						1
SibZIP05			1	1			2
SibZIP06	1			1			2
SibZIP07	1				2		3
SibZIP08				1			1
SibZIP09	2		1	1	2		6
SibZIP10	2		1				3
SibZIP11	2				2	2	6
SibZIP12	1					2	3
SibZIP13					2		2
SibZIP14	2			2	1		5
SibZIP15	1			1		1	3
SibZIP16						1	1
SibZIP17			1		2	1	4
SibZIP18	2			1			3
SibZIP19						2	2
SibZIP20	2				1	1	4
SibZIP21			5	1	3	3	12
SibZIP22	2			1			3
SibZIP23	2						2
SibZIP24	1			3	1	1	6
SibZIP25						1	1
SibZIP26	1		1	1			3
SibZIP27	2			1			3
SibZIP28				4	3		7
SibZIP29			1		2		3
SibZIP30	2			1			3
SibZIP31					4		4
SibZIP32	2					1	3
SibZIP33	3	1			1	1	6
SibZIP34				1			1
SibZIP35	2				1	1	4
SibZIP36			2		1		3
SibZIP37					1		1
SibZIP38				1			1
SibZIP39			1	3	2		6
SibZIP40	1		2	1	1		5
SibZIP41	2		2	1	1		6
SibZIP42				1	1	3	5
SibZIP43	1			1			2
SibZIP44	1					1	2
SibZIP45	1						1
SibZIP46				1			1
SibZIP47					2		2
SibZIP48	2			1		2	5
SibZIP49	4						4
SibZIP50				1	2	1	4
SibZIP51	1			1	2		4
SibZIP52			1		1		2
SibZIP53			1	2	1		4
SibZIP54	1				2		3
SibZIP55	2			1	2	2	7
SibZIP56	3			2		1	6
SibZIP57	1			1	2		4
SibZIP58					2		2
SibZIP59				2	1	1	4
SibZIP60	1		1	2		1	5
SibZIP61	2			1	1	2	6
SibZIP62	1			3			4
SibZIP63			1		3		4
Total	59	1	23	48	57	34	222
