# Supplementary material for: Identification and characterization of the bZIP transcription factor family and its expression in response to abiotic stresses in sesame
Source: PLoS One. 2018 Jul 16;13(7):e0200850. doi: 10.1371/journal.pone.0200850 (PMC6047817; doi:10.1371/journal.pone.0200850)
Supplement: S6 Table — (XLSX) [file pone.0200850.s009.xlsx]

## Sheet: Sheet1
S6 Table. The protein interaction relationship in the bZIP-mediated interaction network in Arabidopsis.
node1	node2	node1_string_internal_id	node2_string_internal_id	node1_external_id	node2_external_id	coexpression	experimentally_determined_interaction	database_annotated	automated_textmining	combined_score
PYL1	ABI1	140253	134675	3702.AT5G46790.1	3702.AT4G26080.1	0	0.999	0.8	0.739	0.999
ABI1	ABF2	134675	119027	3702.AT4G26080.1	3702.AT1G45249.3	0.224	0.995	0	0.78	0.999
ABI2	OST1	141374	135535	3702.AT5G57050.1	3702.AT4G33950.1	0.085	0.995	0.812	0.973	0.999
HY5	COP1	137241	124997	3702.AT5G11260.1	3702.AT2G32950.1	0.044	0.799	0.8	0.983	0.999
SNRK2.3	ABI1	142429	134675	3702.AT5G66880.1	3702.AT4G26080.1	0.085	0.995	0.812	0.888	0.999
SNRK2.3	HAB1	142429	121540	3702.AT5G66880.1	3702.AT1G72770.1	0.085	0.995	0.812	0.843	0.999
OST1	HAB1	135535	121540	3702.AT4G33950.1	3702.AT1G72770.1	0.085	0.999	0.812	0.953	0.999
SNRK2.2	HAB1	130681	121540	3702.AT3G50500.2	3702.AT1G72770.1	0.085	0.995	0.812	0.901	0.999
ABI1	SNRK2.2	134675	130681	3702.AT4G26080.1	3702.AT3G50500.2	0.085	0.995	0.812	0.941	0.999
ABF3	ABI1	135541	134675	3702.AT4G34000.1	3702.AT4G26080.1	0.272	0.995	0	0.801	0.999
PYL1	HAB1	140253	121540	3702.AT5G46790.1	3702.AT1G72770.1	0	0.995	0.8	0.861	0.999
OST1	ABI1	135535	134675	3702.AT4G33950.1	3702.AT4G26080.1	0.085	0.995	0.812	0.985	0.999
ABI2	PYL1	141374	140253	3702.AT5G57050.1	3702.AT5G46790.1	0	0.995	0.8	0.732	0.999
ABI2	SNRK2.2	141374	130681	3702.AT5G57050.1	3702.AT3G50500.2	0.085	0.995	0.812	0.898	0.999
SNRK2.3	ABI2	142429	141374	3702.AT5G66880.1	3702.AT5G57050.1	0.085	0.995	0.812	0.863	0.999
ABI3	ABI5	129221	125355	3702.AT3G24650.1	3702.AT2G36270.1	0	0.746	0	0.991	0.997
AHBP-1B	NPR1	136821	120651	3702.AT5G06950.1	3702.AT1G64280.1	0	0.746	0.8	0.931	0.996
ABF3	SNRK2.2	135541	130681	3702.AT4G34000.1	3702.AT3G50500.2	0	0.953	0.8	0.608	0.996
SNRK2.3	ABI5	142429	125355	3702.AT5G66880.1	3702.AT2G36270.1	0.069	0.811	0.8	0.841	0.993
OST1	ABF2	135535	119027	3702.AT4G33950.1	3702.AT1G45249.3	0	0.717	0.8	0.886	0.993
TGA6	NPR1	127828	120651	3702.AT3G12250.4	3702.AT1G64280.1	0	0.717	0.8	0.883	0.992
OBF5	NPR1	136822	120651	3702.AT5G06960.1	3702.AT1G64280.1	0	0.717	0.8	0.88	0.992
SNRK2.2	ABI5	130681	125355	3702.AT3G50500.2	3702.AT2G36270.1	0	0.866	0.8	0.741	0.992
TGA1	NPR1	142244	120651	3702.AT5G65210.1	3702.AT1G64280.1	0	0.641	0.8	0.89	0.991
SNRK2.3	ABF1	142429	119302	3702.AT5G66880.1	3702.AT1G49720.2	0.112	0.866	0.8	0.6	0.989
BZIP28	BZIP60	127668	118895	3702.AT3G10800.1	3702.AT1G42990.1	0.22	0.679	0	0.96	0.989
SNRK2.2	ABF1	130681	119302	3702.AT3G50500.2	3702.AT1G49720.2	0.193	0.811	0.8	0.6	0.986
BZIP17	BZIP60	125866	118895	3702.AT2G40950.1	3702.AT1G42990.1	0	0.679	0	0.958	0.985
ABF3	OST1	135541	135535	3702.AT4G34000.1	3702.AT4G33950.1	0.071	0.561	0.8	0.846	0.985
SNRK2.2	ABF2	130681	119027	3702.AT3G50500.2	3702.AT1G45249.3	0	0.612	0.8	0.809	0.983
SNRK2.3	ABF3	142429	135541	3702.AT5G66880.1	3702.AT4G34000.1	0	0.811	0.8	0.597	0.983
NPR1	TGA3	120651	117538	3702.AT1G64280.1	3702.AT1G22070.1	0.063	0.717	0.8	0.671	0.98
ABI5	ABF1	125355	119302	3702.AT2G36270.1	3702.AT1G49720.2	0	0.974	0	0.738	0.979
TGA7	NPR1	122071	120651	3702.AT1G77920.1	3702.AT1G64280.1	0	0.717	0.8	0.647	0.978
SNRK2.2	ABF4	130681	128623	3702.AT3G50500.2	3702.AT3G19290.3	0	0.612	0.8	0.702	0.974
TGA4	NPR1	137114	120651	3702.AT5G10030.1	3702.AT1G64280.1	0.084	0.641	0.8	0.602	0.97
ABF3	ABF2	135541	119027	3702.AT4G34000.1	3702.AT1G45249.3	0.159	0.953	0	0.956	0.964
ABI1	ABI5	134675	125355	3702.AT4G26080.1	3702.AT2G36270.1	0.134	0.38	0	0.932	0.96
HYH	COP1	128435	124997	3702.AT3G17609.2	3702.AT2G32950.1	0.085	0.653	0	0.881	0.959
OST1	ABI5	135535	125355	3702.AT4G33950.1	3702.AT2G36270.1	0	0	0.8	0.802	0.958
BZIP31	BZIP62	123030	117268	3702.AT2G13150.1	3702.AT1G19490.1	0	0	0	0.955	0.955
OST1	AREB3	135535	131359	3702.AT4G33950.1	3702.AT3G56850.1	0	0.66	0.8	0.393	0.955
BZIP53	BZIP25	131944	131123	3702.AT3G62420.1	3702.AT3G54620.1	0	0.66	0	0.862	0.951
SNRK2.3	ABF2	142429	119027	3702.AT5G66880.1	3702.AT1G45249.3	0	0	0.8	0.743	0.946
OST1	EEL	135535	125879	3702.AT4G33950.1	3702.AT2G41070.1	0	0.66	0.8	0.227	0.942
SNRK2.3	SNRK2.2	142429	130681	3702.AT5G66880.1	3702.AT3G50500.2	0.425	0	0.9	0.987	0.94
OST1	ABF4	135535	128623	3702.AT4G33950.1	3702.AT3G19290.3	0	0	0.8	0.709	0.939
SNRK2.3	ABF4	142429	128623	3702.AT5G66880.1	3702.AT3G19290.3	0	0	0.8	0.672	0.931
OST1	ABF1	135535	119302	3702.AT4G33950.1	3702.AT1G49720.2	0	0	0.8	0.634	0.923
ABI2	ABI3	141374	129221	3702.AT5G57050.1	3702.AT3G24650.1	0	0	0	0.922	0.922
ABI1	ABI3	134675	129221	3702.AT4G26080.1	3702.AT3G24650.1	0	0	0	0.922	0.922
DPBF2	ABF1	130042	119302	3702.AT3G44460.1	3702.AT1G49720.2	0	0.907	0	0.557	0.921
ABI2	ABI5	141374	125355	3702.AT5G57050.1	3702.AT2G36270.1	0.102	0	0	0.913	0.918
AREB3	DPBF2	131359	130042	3702.AT3G56850.1	3702.AT3G44460.1	0.336	0.856	0	0.81	0.915
ABF4	ABF1	128623	119302	3702.AT3G19290.3	3702.AT1G49720.2	0	0.907	0	0.91	0.911
SNRK2.3	OST1	142429	135535	3702.AT5G66880.1	3702.AT4G33950.1	0	0.08	0.9	0.959	0.905
OST1	SNRK2.2	135535	130681	3702.AT4G33950.1	3702.AT3G50500.2	0	0.08	0.9	0.96	0.905
