# Supplementary material for: Identification and characterization of the bZIP transcription factor family and its expression in response to abiotic stresses in sesame
Source: PLoS One. 2018 Jul 16;13(7):e0200850. doi: 10.1371/journal.pone.0200850 (PMC6047817; doi:10.1371/journal.pone.0200850)
Supplement: S7 Table — (XLSX) [file pone.0200850.s010.xlsx]

## Sheet: Sheet1
S7 Table. The homologous genes in sesame from the interaction network.
Gene name/ID in Arabidopsis	Gene homologs in sesame	Annotation
ABF2	SIN_1011433	ABSCISIC ACID-INSENSITIVE 5-like protein 5 [Sesamum indicum]
ABI3	SIN_1009752	B3 domain-containing transcription factor ABI3 isoform X1 [Sesamum indicum]
ABI5	SIN_1013020	protein ABSCISIC ACID-INSENSITIVE 5 [Sesamum indicum]
AHBP-1B	SIN_1005924	transcription factor HBP-1b(c1)-like isoform X1 [Sesamum indicum]
AREB3	SIN_1020123	ABSCISIC ACID-INSENSITIVE 5-like protein 2 [Sesamum indicum]
BZIP62	SIN_1013001	uncharacterized protein LOC105174095 isoform X2 [Sesamum indicum]
BZIP17	SIN_1020084	uncharacterized protein LOC105162695 [Sesamum indicum]
BZIP53	SIN_1012617	ocs element-binding factor 1 [Sesamum indicum]
COP1	SIN_1026932	E3 ubiquitin-protein ligase COP1-like [Sesamum indicum]
HAB1	SIN_1009503	protein phosphatase 2C 16-like [Sesamum indicum]
HY5	SIN_1021476	transcription factor HY5 [Sesamum indicum]
NPR1	SIN_1007630	regulatory protein NPR1-like isoform X1 [Sesamum indicum]
SNRK2.3	SIN_1003687	serine/threonine-protein kinase SAPK10-like [Sesamum indicum]
TGA7	SIN_1017084	transcription factor TGA1 isoform X3 [Sesamum indicum]
TGA1	SIN_1008334	transcription factor TGA1-like [Sesamum indicum]
